# Supplementary material for: Blood-Vessel-Inspired Hierarchical Trilayer Scaffolds: PCL/Gelatin-Driven Protein Adsorption and Cellular Interaction
Source: Polymers (Basel). 2022 May 24;14(11):2135. doi: 10.3390/polym14112135 (PMC9182901; doi:10.3390/polym14112135)
Supplement: Supplementary file 1 [file polymers-14-02135-s001.zip]

Archive with 1 entries (1 files):
- polymers-1710565-supplementary.pdf
